# Supplementary material for: Unique metabolism and protein expression signature in human decidual NK cells
Source: Front Immunol. 2023 Mar 3;14:1136652. doi: 10.3389/fimmu.2023.1136652 (PMC10020942; doi:10.3389/fimmu.2023.1136652)
Supplement: Supplementary file 2 [file Table_1.xlsx]

## Sheet: Sheet1
Differential metabolites between pNK and dNK cells
m/z	Ion Mode	Compound ID	Metabolites	dNK-1	dNK-2	dNK-3	dNK-4	pNK-1	pNK-2	pNK-3	pNK-4	VIP	P-value
348.07	Pos	HMDB0000045	Adenosine monophosphate	400.843	205.828	43.8652	478.973	656.521	1869.31	698.422	1008.13	1.57272	0.040559
306.076	Neg	HMDB0000125	Glutathione	214.03	75.179	14.5914	292.398	2075.7	3640.92	825.909	1696.86	2.31542	0.0179378
426.024	Neg	HMDB0001341	ADP	128.832	130.094	13.7579	152.21	1140.63	1644.18	1863.21	1401.32	2.28735	0.000115514
124.007	Neg	HMDB0000251	Taurine	39.6133	21.4829	45.3629	77.4295	517.53	802.473	332.41	448.909	1.22197	0.00311749
78.9587	Neg	HMDB0002142	Phosphoric acid	900.389	783.48	785.757	986.626	1171.08	1782.86	2163.12	2299.25	1.84762	0.0084771
348.07	Pos	HMDB0030643	Blighinone	325.032	396.684	39.0561	248.912	648.235	1047.25	781.764	842.317	1.45983	0.002239
308.091	Pos	HMDB0000125	Glutathione	337.083	218.744	75.2652	230.89	2446.3	3348.99	1331.66	1910.53	2.47991	0.0032197
613.158	Pos	HMDB0003337	Oxidized glutathione	538.294	475.011	76.6018	484.784	2571.51	2611.3	2323.96	2663.73	2.7066	3.1979e-06
306.076	Neg	HMDB0033193	Avenanthramide L	195.732	152.724	4.71562	180.362	1944.04	2424.75	965.16	1489.01	2.16506	0.00248074
347.04	Neg	HMDB0001439	Phosphoribosyl formamidocarboxamide	259.614	209.279	45.1822	346.422	958.575	1307.77	416.632	710.119	1.33274	0.0191668
611.144	Neg	HMDB0003337	Oxidized glutathione	749.301	522.428	107.681	736.985	3413.8	3380.48	2946.49	3708.63	3.07524	1.2449e-05
380.112	Pos	HMDB0001066	S-Lactoylglutathione	4.59679	37.3592	0.50738	3.33384	336.014	550.506	268.041	516.698	1.14318	0.00107691
824.575	Pos	LMGP03030047	PS(P-18:0/20:1(11Z))	475.128	482.593	665.526	611.723	302.796	68.4606	130.739	59.2697	1.22109	0.00128856
932.507	Pos	HMDB0061553	PS(DiMe(11,3)/DiMe(11,5))	0	270.245	32.204	0	652.113	1680.12	881.936	516.086	1.69619	0.0187803
832.582	Pos	HMDB0008176	PC(18:3(6Z,9Z,12Z)/20:1(11Z))	2346.31	18484.4	11525	7754.48	22449.8	46195.6	35499.5	23228.1	8.74088	0.0161072
810.599	Pos	LMGP03010505	PS(19:1(9Z)/21:0)	2839.77	279572	424277	164641	365233	560308	1.4193e+06	1.32207e+06	44.1494	0.0470081
819.578	Pos	HMDB0013468	SM(d18:0/22:3(10Z,13Z,16Z))	1550.67	1072.12	627.455	841.22	779.449	523.688	168.551	20.6997	1.31323	0.0478459
698.339	Pos	HMDB0036157	15-Deacetylneosolaniol	0	429.494	558.925	1082.35	1613.95	2067.61	1802.26	4632.64	2.26211	0.0350036
854.593	Neg	LMGP03010614	PS(20:3(8Z,11Z,14Z)/21:0)	0	7959.17	9306.73	2424.74	12260.8	23444.9	37563.5	28714.9	8.28728	0.0115152
794.572	Neg	HMDB0009009	PE(18:0/22:4(7Z,10Z,13Z,16Z))	0	886.255	1150.99	240.54	1583.25	2841.76	4893.31	4273.67	3.02299	0.0115943
871.583	Neg	HMDB0062332	N-Docosahexaenoyl GABA	1.3909	3888.37	4716.69	1513.58	5503.55	9300.09	12502.3	10069	4.72893	0.00934483
734.567	Pos	HMDB0000564	PC(16:0/16:0)	5915.37	73161.7	143241	95310.6	123886	200222	371369	396185	23.5299	0.0361074
989.222	Pos	HMDB0038866	Quercetagetin 3'-methylether 7-glucoside	208.977	351.127	350.151	569.528	670.48	574.31	774.137	752.867	1.0192	0.0100401
718.54	Neg	HMDB0008925	PE(16:0/18:0)	0	542.459	840.034	609.177	1191.85	1750.26	2088.63	2474.62	2.10237	0.00542456
795.552	Neg	LMGP04010275	PG(17:1(9Z)/22:2(13Z,16Z))	41.9582	2571.74	3867.28	2392.59	3800.15	5276.85	5627.18	6039.47	2.92881	0.0191229
768.533	Neg	LMGP01080003	1-(6-[3]-ladderane-hexanoyl)-2-(8-[3]-ladderane-octanyl)-sn-glycerophosphocholine	0.619779	443.771	778.272	364.522	884.743	1394.82	1636.24	1691.69	1.78447	0.00617575
279.159	Pos	HMDB0029848	(-)-trans-Carveol glucoside	94.0485	595.415	614.211	781.453	916.846	1041.82	982.379	982.995	1.20033	0.0224365
261.148	Pos	HMDB0038120	Ovalicin	0	215.427	130.2	245.107	454.834	514.687	444.791	606.188	1.09923	0.00167141
391.283	Pos	HMDB0041454	D8'-Merulinic acid A	3371.72	14014.2	10638.9	16090.2	22395	28373.6	24205.6	23644.1	6.98742	0.00441802
436.341	Pos	HMDB0012515	11'-Carboxy-alpha-chromanol	0	1586.53	1484.46	2795.11	3277.47	3813.29	3345.2	3252.93	2.54807	0.0158072
766.54	Neg	HMDB0009003	PE(18:0/20:4(5Z,8Z,11Z,14Z))	114.314	6996.58	6517.88	4726.24	10033.4	10692.8	23297	12062.7	5.42936	0.0355552
770.571	Neg	HMDB0009032	PE(18:1(11Z)/20:1(11Z))	62.2212	294.609	931.182	380.617	842.461	1001.43	1144.73	893.551	1.1535	0.0301204
830.593	Neg	LMGP03010273	PS(17:1(9Z)/22:0)	294.599	1032.23	2362.03	983.728	2082.16	2863.65	3669.08	2280.11	2.05863	0.0320781
750.546	Neg	HMDB0005779	PE(O-18:1(1Z)/20:4(5Z,8Z,11Z,14Z))	0	127.713	68.5401	117.007	94.8781	812.099	1424.75	1024.54	1.62539	0.0348715
184.073	Pos	LMFA01100013	2R-aminoheptanoic acid	7129.43	8529.92	7778.34	10111.7	10433	10366.8	10851.9	10046.1	2.65139	0.0218802
703.572	Pos	HMDB0013464	SM(d18:0/16:1(9Z))	5929.88	7736.95	5664.83	9050.33	11237	9989.12	9493.65	9258.47	2.99217	0.0190812
764.557	Neg	HMDB0007921	PC(14:1(9Z)/22:2(13Z,16Z))	2089.04	2739.13	1613.44	2549.08	3583.94	3736.55	2791.19	3093.64	1.80935	0.0195153
687.546	Neg	LMSP03010038	SM(d18:1/15:0)	915.98	1478.1	842.328	1377.5	1985.17	2240.94	1589.33	1632.63	1.51604	0.0189974
826.562	Neg	LMGP03010419	PS(18:3(9Z,12Z,15Z)/21:0)	1168.72	1596.76	829.534	1754.4	2055.05	2188.69	1851.18	1836.99	1.49389	0.028996
794.603	Pos	LMGP03030076	PS(P-20:0/20:1(11Z))	318.513	765.138	407.65	935.679	1573.85	1678.8	1124.07	1386.69	1.64908	0.00462771
722.514	Neg	HMDB0009411	PE(20:4(5Z,8Z,11Z,14Z)/P-16:0)	514.826	694.424	525.594	654.35	1010.02	1347.12	857.061	786.028	1.1238	0.0229742
832.233	Pos	HMDB0037465	Spinosin A	2783.16	1955.44	3895.6	3477.38	2965.03	944.278	234.634	202.543	2.57484	0.0463713
750.539	Pos	LMGP01030029	PC(P-16:0/17:2(9Z,12Z))	492.261	415.502	576.416	753.016	1012.9	1592.79	1475.34	1262.22	1.6962	0.00184063
621.195	Pos	HMDB0038922	(7'R)-(+)-Lyoniresinol 9'-glucoside	47.8307	431.439	15.5972	165.702	610.014	1026.05	690.704	566.265	1.42238	0.00737315
710.08	Pos	HMDB0000221	NADPH	149.49	1334.06	86.9074	580.232	2303.37	4113.64	2873.93	2424.7	2.97861	0.00316103
828.425	Pos	HMDB0059787	Casomorphin	107.468	1053.87	67.7081	472.07	1873.63	3454.4	2324.96	2029.48	2.71615	0.00330148
993.508	Pos	HMDB0038316	Pisumsaponin I	79.395	692.987	45.0856	278.846	1145.47	2004.7	1294.83	1104.09	2.00866	0.00494524
286.084	Pos	HMDB0030350	Dehydroanonaine	72.496	213.957	0.444111	43.8834	656.614	473.879	514.793	460.86	1.17518	0.00046025
286.084	Pos	HMDB0028968	Methionyl-Asparagine	102.706	274.091	1.78076	59.2192	894.831	628.113	724.809	698.924	1.39959	0.000251463
230.248	Pos	LMFA05000174	3E-Tetradecen-1-ol	12009.3	11097.6	14434.3	12512	10991.1	8834.82	10284	9318.51	3.0589	0.0208406
483.272	Neg	LMGP04050008	PG(16:0/0:0)	1500.95	1359.77	1239.57	696.153	95.9006	3.34539	0	0	2.02504	0.000575068
714.492	Pos	HMDB0006762	17a,21-Dihydroxypreg-nenolone	2267.19	5060.17	2838.04	2329.74	5908.73	5119.49	5829.18	3849.78	2.33329	0.0448664
400.341	Pos	HMDB0000222	L-Palmitoylcarnitine	1117.96	3150.52	2237.45	665.142	7775.84	7905.71	13796.8	4555.03	4.61568	0.0154462
526.291	Pos	HMDB0011484	LysoPE(0:0/20:3(11Z,14Z,17Z))	174.759	998.195	576.245	451.754	1065.25	1657.36	1680.99	1627.88	1.84261	0.00549235
504.307	Pos	HMDB0062310	1-(7Z,10Z,13Z,16Z-docosatetraenoyl)-glycero-3-phosphate	649.746	889.575	426.905	1146.15	212.33	317.926	76.1643	148.673	1.12434	0.0111876
342.336	Pos	LMFA07010635	3-Methyl-3-butenyl hexadecanoate	15.7878	42.0128	23.0458	17.259	1455.97	324.867	485.512	568.888	1.07006	0.0359718
502.293	Neg	HMDB0011485	LysoPE(0:0/20:3(5Z,8Z,11Z))	499.441	623.342	314.071	890.125	127.257	185.214	48.4129	79.1487	1.02036	0.00907795
572.332	Pos	LMGP01010668	PC(16:0/3:1(2E))	650.466	392.872	714.83	111.161	18.4509	18.4197	1.76439	1.59188	1.27352	0.0159796
528.308	Pos	HMDB0011483	LysoPE(0:0/20:2(11Z,14Z))	33.5521	177.253	48.8508	74.6059	205.165	505.964	454.795	351.202	1.06312	0.00707793
530.323	Pos	HMDB0011493	LysoPE(0:0/22:4(7Z,10Z,13Z,16Z))	1833.69	1261.24	852.83	1008.18	2296.65	3423.13	1874.66	2100.14	1.82668	0.0266962
428.373	Pos	HMDB0000848	Stearoylcarnitine	808.057	3106.19	1467.04	729.341	11303.3	10083.4	4653.79	5824	4.01483	0.00918963
530.323	Pos	HMDB0011482	LysoPE(0:0/20:1(11Z))	786.798	1320.05	941.756	1163.72	2420.7	4998.77	4066.74	4312.91	3.27379	0.00205193
528.309	Neg	HMDB0011493	LysoPE(0:0/22:4(7Z,10Z,13Z,16Z))	304.312	827.449	323.74	399.57	1588.76	3632.01	2485.02	2739.4	2.79476	0.00269999
510.354	Pos	HMDB0012108	LysoPC(17:0)	31001.4	29071.5	31998.6	35782.7	42955.7	47406.8	68192.7	63089.3	8.80409	0.00934285
833.514	Pos	HMDB0009778	PI(16:0/16:0)	1065.16	790.553	705.861	124.156	82.4054	65.3111	39.7788	32.7868	1.40014	0.0208621
687.46	Neg	HMDB0036330	Homodihydrocapsaicin	500.426	522.627	554.373	488.697	173.065	104.564	81.3876	86.1258	1.20561	4.07329e-06
327.233	Neg	HMDB0002183	Docosahexaenoic acid	638.508	3117.44	2511.18	2642.09	656.926	566.178	388.666	653.063	1.99412	0.0232234
933.445	Neg	HMDB0039490	Licoricesaponin F3	10.0896	9.99532	11.5983	247.538	70.4737	641.646	1032.67	1057.7	1.45776	0.0380748
573.485	Pos	HMDB0033604	Artemoin A	2791.45	2279.34	3165.39	622.816	346.349	140.065	139.804	133.391	2.69058	0.0114383
305.247	Pos	LMFA03010068	11-deoxy-PGF1a	953.753	3484.2	1673.69	3108.47	468.183	840.908	455.79	1142.14	1.66624	0.0433192
303.233	Neg	LMFA01030389	4,7,10,13-Eicosatetraenoic acid	11423.5	32833.3	14533.5	22024.2	5135.69	8048.42	3856.56	9887.92	5.12118	0.0346887
833.519	Neg	HMDB0009784	PI(16:0/18:2(9Z,12Z))	3286.33	2461.25	21639.8	35195.2	27942.2	45503.8	54943.3	53873.3	9.79968	0.0247371
307.263	Pos	LMFA03010173	PGF1a alcohol	513.119	920.213	586.183	1080.94	147.974	272.43	143.305	241.29	1.14537	0.00615321
305.248	Neg	HMDB0002925	8,11,14-Eicosatrienoic acid	935.412	4629.01	1889.69	3897.4	545.985	934.695	570.502	712.59	1.89421	0.047371
328.321	Pos	HMDB0034451	Ethyl oleate	165.706	292.296	531.677	463.296	584.45	875.527	779.987	997.946	1.16487	0.00999754
524.299	Neg	LMGP03050006	PS(18:0/0:0)	104.408	360.979	129.149	238.785	510.547	1074.07	473.367	423.254	1.14384	0.0450331
817.575	Pos	LMGP10010700	PA(21:0/22:4(7Z,10Z,13Z,16Z))	1247.71	1093.15	631.724	778.247	554.04	127.923	47.0146	20.6728	1.54324	0.0072184
