# Supplementary material for: Unique metabolism and protein expression signature in human decidual NK cells
Source: Front Immunol. 2023 Mar 3;14:1136652. doi: 10.3389/fimmu.2023.1136652 (PMC10020942; doi:10.3389/fimmu.2023.1136652)
Supplement: Supplementary file 3 [file Table_2.xlsx]

## Sheet: Sheet1
Differentially expressed proteins between pNK and dNK cells
Fasta headers	Gene Name	dNK-5	dNK-6	dNK-7	pNK-5	pNK-6	pNK-7	P value
A0A024R4E5	HDLBP	346910000	293510000	351590000	0	0	0	5.91836e-05
A0A087WYP2	SELENOH	37197000	49105000	37255000	0	0	0	0.000482522
A0A087X0S5	COL6A1	321270000	309500000	331720000	0	0	0	9.5836e-07
A0A087X106	KRT81	46410000	27728000	28325000	0	0	0	0.0050854
A0A087X2D8	SPAG9	26407000	17387000	31264000	0	0	0	0.00353762
A0A0A0MTN9	FDXR	86979000	87025000	84016000	0	0	0	1.07563e-07
A0A0C4DGM1	TPSAB1	1125900000	1111500000	1126900000	0	0	0	2.32375e-09
A0A0G2JI89	ABHD16A	29918000	30346000	33665000	0	0	0	1.21592e-05
A0A1B0GTG2	ALDH7A1	231470000	248010000	195430000	0	0	0	0.00013178
B1ANR0	PABPC4	71342000	61869000	73631000	0	0	0	4.3812e-05
B3KSI3	BCAT2	89117000	77101000	100900000	0	0	0	0.000204494
B4DWR3	VBP1	71837000	61590000	58168000	0	0	0	9.98034e-05
B4DZG7	ARL1	32431000	30463000	48235000	0	0	0	0.00275278
B5MCD7	SYNGR1	51738000	67590000	54720000	0	0	0	0.000282994
C9IYS1	LMCD1	57013000	53736000	56407000	0	0	0	6.3785e-07
C9JM82	43348	146680000	171590000	122330000	0	0	0	0.000495956
C9JP16	CRTAP	140440000	130860000	119000000	0	0	0	3.04999e-05
C9JP35	FAM3C	145990000	188020000	139220000	0	0	0	0.000494745
E7EPM6	ACSL1	83911000	74940000	60084000	0	0	0	0.000464492
E7EQY1	FAM136A	76952000	68938000	64243000	0	0	0	4.63647e-05
E7EX44	CALD1	1894800000	2090300000	1839100000	0	0	0	1.40704e-05
E9PES6	HMGB3	82603000	95484000	58241000	0	0	0	0.00195792
E9PGF5	TNS1	202150000	206020000	194800000	0	0	0	4.30231e-07
E9PIM6	THY1	188920000	207720000	174100000	0	0	0	4.03113e-05
F5H6E2	MYO1C	274480000	254270000	242470000	0	0	0	1.03907e-05
F5H7F6	MGST1	224940000	211050000	241770000	0	0	0	1.41854e-05
F8VZY9	KRT18	344430000	377810000	360850000	0	0	0	3.03094e-06
G3V0E5	TFRC	88426000	78575000	76967000	0	0	0	2.2292e-05
G3XAI2	LAMB1	252290000	215280000	228980000	0	0	0	2.77207e-05
H0Y4U4	PAEP	884790000	832520000	881870000	0	0	0	8.783e-07
H0Y8E6	MCM2	178910000	135950000	158940000	0	0	0	0.000219739
H0YHF8	PRKAG1	106250000	126240000	109620000	0	0	0	5.07129e-05
H3BN98	#N/A	51191000	54123000	57060000	0	0	0	5.72312e-06
J3KNQ4	PARVA	118890000	121260000	101540000	0	0	0	5.2192e-05
J3QRD1	ALDH3A2	82280000	93505000	109890000	0	0	0	0.000287646
K7EKP8	ACOT7	41922000	36203000	44645000	0	0	0	7.99436e-05
K7ENV7	ISOC2	54373000	51604000	65169000	0	0	0	0.000160433
K7EQX8	MXRA7	179640000	237080000	175380000	0	0	0	0.000579624
K7ERE3	KRT13	244370000	217990000	230150000	0	0	0	7.08405e-06
K7ES72	CAPS	62851000	67262000	54990000	0	0	0	6.71637e-05
O00116	AGPS	74524000	65500000	88297000	0	0	0	0.000328418
O14558	HSPB6	1856700000	1870100000	1737200000	0	0	0	1.73023e-06
O15067	PFAS	64392000	66327000	66094000	0	0	0	4.47887e-08
O60568	PLOD3	126840000	111260000	139020000	0	0	0	9.74165e-05
O60701	UGDH	1518500000	1629500000	1375500000	0	0	0	3.33766e-05
O60784	TOM1	99049000	53606000	79786000	0	0	0	0.00417103
O75882	ATRN	78720000	80583000	64067000	0	0	0	0.000140595
O94788	ALDH1A2	1364900000	1210800000	1282600000	0	0	0	8.54638e-06
O95292	VAPB	141760000	146620000	165150000	0	0	0	2.91892e-05
O95340	PAPSS2	216040000	240730000	253830000	0	0	0	2.83001e-05
O95994	AGR2	490430000	406880000	532460000	0	0	0	0.000207401
P00352	ALDH1A1	1391000000	1318800000	1368500000	0	0	0	3.6303e-07
P00915	CA1	1468900000	1780900000	1559200000	0	0	0	6.56066e-05
P00918	CA2	119560000	104750000	90205000	0	0	0	0.000245345
P00966	ASS1	186690000	177880000	161550000	0	0	0	1.84431e-05
P01876	IGHA1	63954000	61664000	55644000	0	0	0	1.67901e-05
P02042	HBD	3033200000	3155400000	2703400000	0	0	0	2.54608e-05
P02647	APOA1	417110000	351570000	403340000	0	0	0	4.01142e-05
P02730	SLC4A1	127090000	127380000	147580000	0	0	0	3.86915e-05
P02787	TF	1136300000	1295900000	1095600000	0	0	0	4.30191e-05
P04004	VTN	357180000	505080000	452140000	0	0	0	0.000535277
P04181	OAT	92292000	59121000	57438000	0	0	0	0.0035784
P04792	HSPB1	11563000000	10643000000	10221000000	0	0	0	1.07339e-05
P05120	SERPINB2	93486000	124610000	106460000	0	0	0	0.000277701
P06737	PYGL	109460000	99133000	90908000	0	0	0	4.91622e-05
P06756	ITGAV	25562000	31040000	46685000	0	0	0	0.00554269
P07093	SERPINE2	65737000	56087000	68338000	0	0	0	7.00563e-05
P07099	EPHX1	189790000	136420000	171410000	0	0	0	0.000448867
P07858	CTSB	1238700000	1209600000	1124600000	0	0	0	4.07191e-06
P08237	PFKM	47091000	37466000	34788000	0	0	0	0.000440275
P09110	ACAA1	179540000	147590000	193870000	0	0	0	0.000221682
P09455	RBP1	1679000000	1624100000	1671400000	0	0	0	6.89951e-08
P10909	CLU	109100000	115570000	122990000	0	0	0	8.55763e-06
P11047	LAMC1	320920000	302620000	322950000	0	0	0	1.05491e-06
P11166	SLC2A1	252700000	270820000	277900000	0	0	0	3.7155e-06
P11498	PC	236420000	226520000	244760000	0	0	0	1.49158e-06
P12110	COL6A2	210570000	257770000	204330000	0	0	0	0.000185205
P12277	CKB	115610000	105710000	118840000	0	0	0	8.76537e-06
P13674	P4HA1	101770000	76398000	92848000	0	0	0	0.000262721
P14543	NID1	64066000	66352000	58069000	0	0	0	1.41805e-05
P15104	GLUL	925400000	972490000	1035400000	0	0	0	6.7193e-06
P15144	ANPEP	162180000	170270000	160960000	0	0	0	5.95937e-07
P21283	ATP6V1C1	26243000	25838000	26768000	0	0	0	6.5997e-08
P21397	MAOA	856210000	714690000	789000000	0	0	0	4.29461e-05
P23141	CES1	130800000	120080000	120310000	0	0	0	3.97882e-06
P24844	MYL9	197490000	222640000	185370000	0	0	0	5.1455e-05
P27338	MAOB	2752600000	2844000000	2611600000	0	0	0	2.22613e-06
P29966	MARCKS	92311000	79925000	103090000	0	0	0	0.000163819
P30533	LRPAP1	193490000	157790000	179010000	0	0	0	6.93839e-05
P35221	CTNNA1	80642000	88824000	90896000	0	0	0	1.00678e-05
P35555	FBN1	6884100000	7267100000	6441300000	0	0	0	8.68888e-06
P35580	MYH10	113960000	109980000	104460000	0	0	0	2.39497e-06
P35625	TIMP3	225850000	213390000	219490000	0	0	0	4.31386e-07
P35914	HMGCL	133120000	116340000	123230000	0	0	0	1.40223e-05
P40261	NNMT	360890000	386240000	350750000	0	0	0	4.12751e-06
P46821	MAP1B	32837000	28577000	40327000	0	0	0	0.000590099
P46937	YAP1	64991000	71942000	48468000	0	0	0	0.000889518
P47895	ALDH1A3	237400000	196810000	188320000	0	0	0	0.000164347
P50454	SERPINH1	3780800000	3371200000	3814200000	0	0	0	1.36897e-05
P51659	HSD17B4	527630000	587410000	593660000	0	0	0	1.10839e-05
P51884	LUM	208670000	198930000	178560000	0	0	0	2.51457e-05
P54652	HSPA2	300880000	333340000	310580000	0	0	0	5.1911e-06
P56199	ITGA1	349710000	397140000	335990000	0	0	0	4.09095e-05
P59666	DEFA3	3883400000	4151700000	3970500000	0	0	0	9.09907e-07
P63151	PPP2R2A	75192000	70607000	86440000	0	0	0	7.97978e-05
P69891	HBG1	254160000	275930000	255090000	0	0	0	3.24571e-06
P78347	GTF2I	96499000	93642000	123780000	0	0	0	0.000403078
P80723	BASP1	689440000	673940000	662620000	0	0	0	1.05238e-07
Q01995	TAGLN	1307600000	1310700000	1240000000	0	0	0	6.19603e-07
Q02809	PLOD1	97348000	101040000	70133000	0	0	0	0.000780486
Q03135	CAV1	375650000	489280000	438560000	0	0	0	0.000189128
Q06278	AOX1	58888000	56712000	42707000	0	0	0	0.000481308
Q12797	ASPH	149620000	162770000	146760000	0	0	0	6.41323e-06
Q12931	TRAP1	160630000	130240000	148260000	0	0	0	7.73263e-05
Q14257	RCN2	111430000	110760000	106300000	0	0	0	2.80039e-07
Q14376	GALE	130440000	160130000	128190000	0	0	0	0.000171091
Q14554	PDIA5	96479000	123150000	105930000	0	0	0	0.000155345
Q16647	PTGIS	252780000	243350000	251450000	0	0	0	1.17218e-07
Q53FA7	TP53I3	74040000	68539000	66495000	0	0	0	6.50789e-06
Q5T7Y6	S100A1	43728000	37896000	39757000	0	0	0	1.93563e-05
Q6DKJ4	NXN	8977100	6763600	10171000	0	0	0	0.000981327
Q6NZI2	CAVIN1	682620000	711510000	676950000	0	0	0	3.4581e-07
Q6UXH1	CRELD2	82350000	88099000	55253000	0	0	0	0.00175293
Q7Z4H8	KDELC2	58473000	49254000	68723000	0	0	0	0.000472025
Q86Y82	STX12	61646000	78968000	76369000	0	0	0	0.000178819
Q8IV48	ERI1	90785000	92762000	84969000	0	0	0	2.78485e-06
Q8NBJ5	COLGALT1	119230000	119310000	116520000	0	0	0	2.16099e-08
Q8TF42	UBASH3B	362510000	351870000	369690000	0	0	0	2.52307e-07
Q8WU39	MZB1	88383000	104650000	87492000	0	0	0	7.41399e-05
Q969G5	CAVIN3	179110000	168550000	216790000	0	0	0	0.000211384
Q96AY3	FKBP10	293700000	305830000	373200000	0	0	0	0.000195315
Q96CV9	OPTN	42142000	39948000	46455000	0	0	0	2.34429e-05
Q96CX2	KCTD12	52859000	78607000	69605000	0	0	0	0.000886817
Q96D15	RCN3	255640000	315330000	280270000	0	0	0	8.12378e-05
Q96D96	HVCN1	162050000	150310000	117450000	0	0	0	0.000426972
Q96QR8	PURB	50531000	62700000	56620000	0	0	0	8.66875e-05
Q99584	S100A13	237100000	280330000	261360000	0	0	0	3.18686e-05
Q9BR76	CORO1B	81274000	75360000	72639000	0	0	0	7.36903e-06
Q9BRX8	FAM213A	80368000	66087000	65695000	0	0	0	0.000126299
Q9BUF5	TUBB6	347310000	303490000	304520000	0	0	0	2.5012e-05
Q9BUT1	BDH2	137780000	141250000	150640000	0	0	0	3.08961e-06
Q9NR50	EIF2B3	11216000	9120600	9419400	0	0	0	0.000110446
Q9NZB2	FAM120A	158920000	149970000	150380000	0	0	0	7.89402e-07
Q9NZN4	EHD2	339670000	325970000	329260000	0	0	0	1.44035e-07
Q9P0M6	H2AFY2	151700000	178950000	123390000	0	0	0	0.000703416
Q9UGP8	SEC63	53755000	46877000	44177000	0	0	0	7.13789e-05
Q9Y696	CLIC4	324940000	425250000	351680000	0	0	0	0.000255261
P21980	TGM2	31155000000	39544000000	30783000000	14845000	3744400	8656100	0.000292948
Q07065	CKAP4	2381400000	2368400000	2330200000	0	10089000	18898000	1.38972e-08
Q15293	RCN1	1459200000	1551100000	1468100000	7129000	11778000	18007000	9.34695e-07
E9PR44	CRYAB	1869000000	2169100000	2083000000	0	33173000	21445000	2.29721e-05
Q8NBS9	TXNDC5	1436000000	1830700000	1666200000	0	22791000	21394000	0.00014254
P68871	HBB	115040000000	116560000000	117570000000	1644900000	1373200000	1402800000	1.03306e-08
P69905	HBA1	52773000000	51925000000	60777000000	804370000	724150000	789410000	4.26106e-05
P07305	H1F0	1249400000	1499800000	1291900000	54118000	0	47503000	7.7572e-05
O00151	PDLIM1	819950000	544260000	1177600000	25851000	22971000	15673000	0.010794
Q9UHG3	PCYOX1	635140000	679710000	714250000	55316000	17611000	0	2.04871e-05
P40121	CAPG	7753200000	7449800000	7966500000	313230000	258290000	367870000	1.09351e-06
P17931	LGALS3	2137400000	2205300000	2297900000	85323000	100150000	84627000	1.40972e-06
Q14019	COTL1	14192000000	14955000000	15818000000	648290000	677750000	620840000	6.8739e-06
Q13162	PRDX4	873680000	921800000	1232500000	61421000	41436000	57245000	0.00105583
E9PNW4	CD59	1161400000	1184500000	1300400000	65236000	78429000	62938000	1.20595e-05
E7ER77	ERMP1	1025900000	1096000000	1275700000	90648000	105080000	66160000	0.000155769
C9JF17	APOD	358540000	410700000	360810000	0	44372000	45885000	0.000107679
P56202	CTSW	1727700000	1752800000	2530000000	204210000	165050000	175510000	0.00229924
B4E3H9	GNLY	55075000000	47559000000	43999000000	6064700000	4704900000	5516700000	0.000189581
E9PKG6	NUCB2	295820000	352920000	409460000	53256000	65906000	0	0.00124771
P22234	PAICS	672010000	641920000	824470000	105490000	100150000	83899000	0.000411662
Q96AG4	LRRC59	627670000	542630000	569890000	86340000	78121000	101090000	4.57892e-05
P02545	LMNA	7980500000	8350400000	8332600000	1369000000	1378900000	1315800000	5.97149e-07
P10599	TXN	3128800000	3351000000	3162800000	517840000	531930000	560010000	2.82234e-06
Q96HE7	ERO1A	569410000	682320000	684270000	125360000	123320000	76987000	0.000198795
P23526	AHCY	2186800000	2500600000	2351600000	447700000	415880000	347040000	3.42869e-05
P18085	ARF4	454640000	517010000	459620000	67124000	94065000	92020000	5.58874e-05
F5H895	DAD1	143970000	251700000	193950000	0	50117000	55721000	0.0107993
Q15149	PLEC	7905200000	7966500000	7949900000	1553800000	1263000000	1580500000	3.88236e-07
A0A0C4DFU2	#N/A	1494500000	1788300000	1359900000	272580000	260260000	324540000	0.000594208
P14625	HSP90B1	17029000000	17246000000	17378000000	3153000000	3504300000	3150100000	9.2575e-08
A0A087WTF6	NCAM1	781860000	787500000	725600000	159980000	176810000	111590000	2.46156e-05
Q15404	RSU1	400890000	421050000	402840000	84078000	64181000	94805000	7.69128e-06
Q15084	PDIA6	4676600000	4983000000	4893700000	928270000	938820000	1044600000	2.45692e-06
A0A0C4DGA2	ECI2	222100000	199380000	320870000	88904000	0	67487000	0.0131175
P04844	RPN2	1570500000	1297500000	1392500000	423470000	255370000	246580000	0.000352078
P07237	P4HB	16111000000	18116000000	17652000000	3808000000	3796000000	3683000000	2.40251e-05
P12544	GZMA	16125000000	18103000000	19862000000	3869900000	4135400000	3926200000	0.000203088
O00182	LGALS9	172270000	290650000	244740000	58817000	47976000	54068000	0.00622229
A0A0C4DGS1	DDOST	706430000	840510000	846980000	161220000	167940000	215900000	0.000228859
P11908	PRPS2	237150000	203420000	244760000	70263000	0	85966000	0.00384856
A0A0U1RQF0	FASN	652870000	663640000	636410000	164550000	117240000	163710000	8.80215e-06
P08670	VIM	168610000000	168880000000	168410000000	38901000000	37760000000	39162000000	8.72261e-10
Q9ULC5	ACSL5	191040000	159440000	198280000	41517000	33908000	52179000	0.000423204
P49257	LMAN1	1056300000	1061100000	1043100000	294270000	206880000	234820000	6.70616e-06
Q5T8U5	SURF4	453830000	434500000	573700000	106680000	118920000	115210000	0.00102508
A0A087WUQ6	GPX1	270920000	278860000	225710000	41323000	80232000	65202000	0.000611602
A0A087X2B5	BSG	342640000	368190000	404510000	132300000	0	141980000	0.0046838
P48059	LIMS1	434310000	417310000	467850000	213830000	0	114600000	0.00652035
A0A0A0MRV0	RRBP1	2203700000	2492200000	2302500000	605120000	541060000	599450000	3.61271e-05
P05556	ITGB1	1345500000	1322200000	1361100000	346090000	333640000	326150000	1.51762e-07
P08758	ANXA5	4285100000	4152600000	4057900000	979140000	1034400000	1122900000	2.34273e-06
P84085	ARF5	195730000	229820000	240150000	0	85562000	81551000	0.00580033
P13667	PDIA4	6878000000	7433200000	6650200000	1800100000	1709900000	1763200000	2.37354e-05
Q15075	EEA1	199260000	189360000	270150000	87377000	0	79064000	0.0121461
P62942	FKBP1A	893450000	1448200000	1184000000	317590000	322240000	275530000	0.00566191
A0A0A0MTH3	ILK	567130000	533250000	559820000	124010000	158800000	153570000	1.07035e-05
P21964	COMT	229060000	159220000	194430000	0	90313000	65248000	0.0133305
P09382	LGALS1	24069000000	22795000000	22870000000	6769000000	5899700000	5972900000	4.35596e-06
P34897	SHMT2	317050000	384840000	344390000	101270000	100760000	78873000	0.000264854
Q14165	MLEC	418030000	347360000	364400000	107660000	101410000	94263000	0.000219406
O15173	PGRMC2	140770000	211790000	134090000	69636000	0	61397000	0.0233138
Q9H0Q0	FAM49A	436220000	302020000	252940000	58854000	90502000	120870000	0.0140302
P55327	TPD52	237580000	220770000	246330000	69377000	70832000	52380000	5.77372e-05
D6RGI3	43354	640920000	644730000	563660000	215850000	153830000	141350000	0.000219461
P09211	GSTP1	14844000000	13227000000	16806000000	3856100000	4283500000	4344600000	0.000497119
A0A087X054	HYOU1	2408100000	2266900000	2411000000	649330000	633530000	710960000	5.70937e-06
P12814	ACTN1	961260000	994700000	949330000	298790000	246170000	274400000	4.4073e-06
A0A0A0MRX9	PITRM1	149130000	146380000	151530000	61723000	0	64816000	0.00723825
P04843	RPN1	2230100000	2436700000	2443200000	630470000	701050000	698910000	2.12844e-05
Q9ULV4	CORO1C	1033600000	1199400000	1276900000	348570000	317530000	338760000	0.000321752
P16615	ATP2A2	1497300000	1320000000	1437900000	442040000	351400000	432410000	7.07069e-05
Q8NBX0	SCCPDH	163630000	218210000	218450000	70903000	55639000	51980000	0.0018264
Q14696	MESD	289040000	393420000	343560000	102640000	105650000	101130000	0.00137741
P0DOY3	IGLC3	298360000	439610000	366430000	118120000	118520000	96758000	0.00342991
Q32Q12	NME1-NME2	2754000000	3556600000	3439900000	931570000	990020000	1033100000	0.00084882
M0QXF7	MYDGF	391530000	373110000	315880000	112610000	107140000	109460000	0.00039245
P54886	ALDH18A1	284330000	168440000	170750000	92446000	99420000	0	0.0448499
O60831	PRAF2	101110000	71940000	94793000	26232000	27521000	28759000	0.00225312
F8W914	RTN4	204500000	140660000	246550000	0	79763000	105960000	0.0378612
Q9HD45	TM9SF3	203750000	210480000	179630000	64795000	51124000	70788000	0.000250261
P43304	GPD2	267810000	314290000	251850000	89602000	71534000	102900000	0.000800128
Q01469	FABP5	748180000	825300000	791800000	261920000	251430000	240000000	2.06204e-05
I3L1P5	HGS	58163000	93073000	92247000	0	37163000	40714000	0.0336136
O75439	PMPCB	105400000	131970000	101890000	57004000	53095000	0	0.0209891
P26447	S100A4	2669700000	2799400000	3125200000	9018400000	8648000000	8595900000	6.43646e-06
P21333	FLNA	18292000000	19178000000	18974000000	58005000000	56030000000	58653000000	1.2781e-06
J3KNL2	43344	325080000	337320000	313510000	1024400000	1045100000	965060000	1.03968e-05
P84095	RHOG	173200000	292150000	251700000	812860000	648500000	776220000	0.00113416
X6R433	PTPRC	2336600000	2542800000	2351900000	7810100000	7328700000	7472500000	5.28958e-06
Q08AF3	SLFN5	302770000	272970000	250630000	875970000	846850000	899600000	9.83323e-06
Q9UGI8	TES	1432100000	1366800000	1369400000	4842700000	4555400000	4368900000	2.13761e-05
Q96PK6	RBM14	147600000	202680000	146320000	562900000	574220000	537590000	5.28705e-05
P17655	CAPN2	545740000	626180000	556150000	1867300000	1988800000	1991300000	8.95377e-06
Q9Y3Z3	SAMHD1	1649800000	1508300000	1515200000	5511200000	5108400000	5226400000	8.33809e-06
Q99878	HIST1H2AJ	35921000000	15713000000	33487000000	78672000000	105630000000	105740000000	0.00345568
O95466	FMNL1	486870000	451100000	474040000	1537500000	1644700000	1689900000	1.55307e-05
Q9H4E7	DEF6	270570000	245490000	251700000	861440000	894640000	895840000	1.30049e-06
O60234	GMFG	447180000	427320000	359380000	1420800000	1473500000	1383100000	1.09062e-05
Q9H4M9	EHD1	444490000	471290000	469840000	1570800000	1759200000	1505900000	0.000113833
Q7Z4H3	HDDC2	57553000	0	55478000	106670000	170990000	120430000	0.0249273
P14222	PRF1	8065200000	8404500000	8331200000	29823000000	30238000000	28780000000	1.13784e-06
Q9UQ35	SRRM2	0	47352000	40313000	97999000	105690000	115230000	0.00775753
Q9NUV9	GIMAP4	375930000	310200000	454480000	1221600000	1536300000	1420900000	0.000554771
Q9Y228	TRAF3IP3	209450000	251010000	213180000	988830000	780900000	740100000	0.00143526
P16455	MGMT	51504000	42531000	0	128640000	112910000	115150000	0.00623034
Q9BZQ8	FAM129A	0	57615000	38902000	109990000	136390000	121170000	0.00831784
Q9BUH6	PAXX	306860000	304060000	294960000	1200000000	1221300000	1178700000	2.48184e-07
P16403	HIST1H1C	17594000000	19091000000	16773000000	73094000000	70354000000	70068000000	1.4277e-06
P05161	ISG15	185810000	217690000	141960000	767600000	768420000	673090000	0.000135164
Q8IV04	TBC1D10C	107070000	104850000	64619000	396100000	375410000	358060000	8.66577e-05
O00499	BIN1	120210000	121330000	122910000	491670000	521940000	511990000	1.70313e-06
Q14739	LBR	221140000	207620000	196320000	898050000	782420000	971370000	0.000260758
P25774	CTSS	0	75554000	86349000	169700000	261050000	284500000	0.0141238
A0A0G2JHC2	PPP1R18	144990000	182210000	163150000	734550000	890540000	545000000	0.00508258
B7ZL14	FNBP1	91739000	97348000	100390000	480900000	413170000	419420000	9.64393e-05
Q8NHV1	GIMAP7	26268000	28111000	37181000	134100000	109810000	175720000	0.00500131
O00160	MYO1F	489840000	414680000	428750000	2010500000	2047500000	2293100000	5.29773e-05
P00813	ADA	76674000	112440000	86540000	482820000	486960000	373740000	0.00076638
P20591	MX1	223050000	178070000	235040000	996140000	1107100000	1017700000	2.65966e-05
Q92522	H1FX	266100000	317380000	291170000	1200000000	1576300000	1618000000	0.000931339
O94804	STK10	324730000	330260000	300440000	1559100000	1542800000	1784700000	7.58165e-05
O60711	LPXN	0	51087000	42486000	207040000	104100000	173060000	0.0188992
Q7Z5R6	APBB1IP	40242000	101900000	61611000	432490000	378150000	273150000	0.00425717
Q6P179	ERAP2	38289000	36276000	0	160740000	127050000	110130000	0.00512903
Q8WWP7	GIMAP1	83184000	114590000	104610000	496960000	594890000	549730000	0.000115338
B0I1T2	MYO1G	335910000	312110000	343630000	1608300000	1994200000	1833400000	0.000190869
Q969Q0	RPL36AL	84651000	0	83938000	379490000	353560000	239400000	0.00645464
G3V5X4	SYNE2	55977000	63816000	57289000	349820000	252860000	446080000	0.00649694
A6NMQ3	ENSA	0	72879000	55069000	292050000	237790000	232070000	0.00190801
P60903	S100A10	55690000	102200000	0	326900000	357340000	287420000	0.00162869
Q14005	IL16	332900000	327520000	308720000	2020800000	1946300000	2013600000	2.92472e-07
Q15208	STK38	0	30568000	44042000	175930000	156150000	128560000	0.00244784
Q9UHL4	DPP7	89678000	117580000	113920000	702030000	770390000	606630000	0.000264627
P68366	TUBA4A	148130000	126170000	149540000	908660000	1015400000	1075800000	6.45376e-05
P51124	GZMM	0	149480000	223470000	871080000	1099400000	873620000	0.00119543
P20718	GZMH	620490000	660610000	691740000	5530600000	5126800000	4889700000	1.77598e-05
Q96C19	EFHD2	1362600000	1541400000	1596100000	11649000000	12208000000	12940000000	9.27429e-06
P42785	PRCP	71557000	48457000	66915000	533790000	545090000	495860000	9.57155e-06
Q13469	NFATC2	40278000	29888000	35634000	418410000	196460000	292800000	0.0142007
O14745	SLC9A3R1	304090000	410610000	281180000	3660300000	3005100000	3556400000	0.000119943
O95833	CLIC3	81112000	75644000	69472000	800320000	788130000	1026200000	0.000505792
A0A0A0MT10	BIN2	145300000	99894000	94697000	1199400000	1478100000	1278600000	0.00013999
P05107	ITGB2	278430000	171410000	321750000	4309800000	4099900000	3825400000	1.30807e-05
P16402	HIST1H1D	348860000	23630000	149960000	2905500000	2612000000	3143800000	0.000114405
P20701	ITGAL	44478000	28466000	84297000	1088000000	1038000000	1253800000	9.00574e-05
P05204	HMGN2	118990000	112560000	126700000	2735000000	2266100000	2883200000	0.00017497
P20963	CD247	70068000	63935000	18280000	1246900000	1443500000	1418100000	3.2488e-05
Q5JPT2	SH3KBP1	50791000	31748000	22378000	1180100000	1096200000	1055700000	8.85978e-06
P11215	ITGAM	39234000	30633000	0	1350900000	1057100000	1619400000	0.00126133
P51608	MECP2	37463000	0	46695000	1309800000	2062400000	2242800000	0.0029834
A0A087X1S7	CD48	0	0	0	416860000	410660000	365660000	1.60663e-05
A0A087X279	IFIT2	0	0	0	98499000	101430000	98185000	7.01015e-08
A0A096LP25	AAK1	0	0	0	33418000	38056000	52403000	0.00194556
A0A0A0MR85	GSTM4	0	0	0	61252000	73721000	54270000	0.000376281
A0A0A0MSS8	AKR1C3	0	0	0	344320000	329300000	344150000	2.77866e-07
A0A1B0GV05	RAP1GAP2	0	0	0	152980000	177310000	168780000	1.99698e-05
A0A1W2PQB1	FCGR3A	0	0	0	395260000	493290000	455120000	9.61485e-05
A6NIW2	DOCK11	0	0	0	59870000	51723000	52050000	3.35397e-05
A8MT40	PDPR	0	0	0	30154000	33631000	37502000	9.1246e-05
B5MBX5	LBH	0	0	0	40463000	39408000	35790000	1.079e-05
B5MCB4	MECP2	0	0	0	163500000	163290000	138380000	4.92295e-05
B7Z879	VPS11	0	0	0	47294000	45272000	48959000	1.55907e-06
B8ZZT4	VAMP8	0	0	0	140390000	128050000	131260000	3.53652e-06
C9J4T6	CXCL8	0	0	0	240670000	271150000	301160000	0.000100642
C9J6N5	FAM107B	0	0	0	92903000	132440000	124960000	0.00065036
D3DSM0	ITGB2	0	0	0	490570000	524380000	673420000	0.00055778
D6RCM8	TNFAIP8	0	0	0	112710000	134070000	129540000	4.24406e-05
D6RCP9	DCK	0	0	0	101100000	127190000	136810000	0.000336793
E7EPA1	PRPSAP2	0	0	0	51213000	53614000	57922000	1.01891e-05
E7ES52	CDKN1B	0	0	0	70937000	89553000	51546000	0.00298858
E7ETB7	CASP8	0	0	0	35796000	50701000	56186000	0.00145239
E9PF10	NUP155	0	0	0	50102000	67689000	59171000	0.000313797
F5H029	RIPOR2	0	0	0	69382000	45675000	49291000	0.00175249
F5H0U5	GLTP	0	0	0	52194000	51533000	48311000	1.87553e-06
F5H7X1	PSMD9	0	0	0	102210000	78939000	62130000	0.00221734
F6VRR5	POLDIP3	0	0	0	59988000	58086000	75995000	0.000338836
F8WAK2	GIT2	0	0	0	34875000	35228000	35896000	3.09095e-08
H0YEF3	RNASEH2C	0	0	0	30380000	37476000	36069000	8.98846e-05
J3KMZ8	DPF2	0	0	0	20766000	22789000	22840000	5.4076e-06
J3QQM5	LIMD2	0	0	0	253670000	241350000	215760000	2.91552e-05
K7ELA4	CBX1	0	0	0	72548000	77757000	75803000	9.87933e-07
O00139	KIF2A	0	0	0	72372000	83452000	75408000	2.00519e-05
O00478	BTN3A3	0	0	0	57516000	52150000	60835000	2.3263e-05
O00479	HMGN4	0	0	0	2669600000	2709600000	3053700000	2.09665e-05
O14976	GAK	0	0	0	57215000	51945000	46741000	6.7236e-05
O43395	PRPF3	0	0	0	120760000	116010000	54016000	0.0107541
O60880	SH2D1A	0	0	0	112800000	145120000	143390000	0.000218443
O95786	DDX58	0	0	0	108110000	150700000	74411000	0.00732208
P02775	PPBP	0	0	0	71475000	69287000	68032000	2.61547e-07
P02776	PF4	0	0	0	41143000	45199000	47596000	1.87715e-05
P05771	PRKCB	0	0	0	470470000	424600000	412200000	1.62348e-05
P06239	LCK	0	0	0	451780000	459770000	450790000	9.21142e-09
P09914	IFIT1	0	0	0	164670000	144930000	139440000	4.04603e-05
P11171	EPB41	0	0	0	147730000	136000000	172170000	0.000140322
P13284	IFI30	0	0	0	226390000	311420000	195420000	0.00213653
P14209	CD99	0	0	0	355900000	326540000	279110000	0.000137885
P16150	SPN	0	0	0	498310000	485130000	514360000	4.91735e-07
P17026	ZNF22	0	0	0	189060000	176690000	179020000	1.14131e-06
P17096	HMGA1	0	0	0	544430000	543720000	545260000	2.6775e-12
P19397	CD53	0	0	0	440910000	387320000	454780000	3.16123e-05
P22304	IDS	0	0	0	87207000	105090000	106670000	8.99281e-05
P42331	ARHGAP25	0	0	0	606400000	688490000	629340000	1.25543e-05
P49407	ARRB1	0	0	0	139130000	117100000	131680000	3.69832e-05
P51688	SGSH	0	0	0	92580000	35735000	51149000	0.0243509
P59768	GNG2	0	0	0	753040000	709810000	659810000	1.24829e-05
P61073	CXCR4	0	0	0	174870000	128200000	170630000	0.000448804
Q00403	GTF2B	0	0	0	47406000	36587000	44548000	0.000188211
Q01459	CTBS	0	0	0	146830000	90747000	95659000	0.00345305
Q06546	GABPA	0	0	0	60881000	57528000	73839000	0.000209178
Q13422	IKZF1	0	0	0	143730000	152680000	141340000	1.87094e-06
Q14644	RASA3	0	0	0	69901000	74423000	80199000	1.49262e-05
Q15057	ACAP2	0	0	0	49290000	54632000	63009000	0.000153713
Q15172	PPP2R5A	0	0	0	50703000	52001000	59873000	4.6006e-05
Q15438	CYTH1	0	0	0	35405000	42910000	50782000	0.000633955
Q5TEJ8	THEMIS2	0	0	0	19224000	15926000	20267000	0.000146045
Q6K0P9	PYHIN1	0	0	0	66898000	49940000	68707000	0.000492279
Q6PI48	DARS2	0	0	0	28738000	25500000	24552000	3.20236e-05
Q7LDG7	RASGRP2	0	0	0	255140000	240230000	219220000	2.16861e-05
Q86SX6	GLRX5	0	0	0	31806000	38015000	34560000	4.18678e-05
Q8IV53	DENND1C	0	0	0	21067000	24841000	21986000	3.74908e-05
Q8IY21	DDX60	0	0	0	64341000	47087000	90691000	0.00602983
Q8IYJ3	SYTL1	0	0	0	60982000	59159000	59171000	6.32215e-08
Q8IYM9	TRIM22	0	0	0	130790000	122920000	149110000	6.54154e-05
Q8NFW8	CMAS	0	0	0	73387000	63982000	78539000	7.20727e-05
Q8TCU6	PREX1	0	0	0	161050000	144510000	135040000	4.22742e-05
Q8TEK8	RASSF5	0	0	0	37830000	34160000	34907000	5.81394e-06
Q95604	HLA-C	0	0	0	534430000	580700000	534350000	3.70839e-06
Q96AZ6	ISG20	0	0	0	656320000	542610000	676170000	0.000114427
Q96C23	GALM	0	0	0	66183000	56232000	62847000	2.97175e-05
Q96FS4	SIPA1	0	0	0	53675000	57730000	61137000	1.17553e-05
Q96M27	PRRC1	0	0	0	102940000	134410000	102570000	0.000426383
Q96Q11	TRNT1	0	0	0	57361000	81173000	76776000	0.00060513
Q96QD9	FYTTD1	0	0	0	31935000	32336000	34285000	1.42475e-06
Q9BVM4	GGACT	0	0	0	42359000	36649000	33906000	0.000111614
Q9BXL7	CARD11	0	0	0	21901000	21678000	23606000	3.26309e-06
Q9H9H4	VPS37B	0	0	0	90064000	122450000	119990000	0.000440621
Q9NVK5	FGFR1OP2	0	0	0	43782000	37379000	43557000	3.82535e-05
Q9NX58	LYAR	0	0	0	41511000	37619000	41930000	7.968e-06
Q9UFW8	CGGBP1	0	0	0	91088000	87419000	101080000	2.18028e-05
Q9UL17	TBX21	0	0	0	104610000	111050000	112940000	1.67882e-06
Q9Y2I8	WDR37	0	0	0	75168000	75220000	62386000	7.6912e-05
Q9Y6K5	OAS3	0	0	0	69454000	73056000	69013000	6.51305e-07
Q9Y6X5	ENPP4	0	0	0	64655000	76661000	58558000	0.000233528
R4GNC0	NAAA	0	0	0	65838000	65130000	72890000	1.0502e-05
V9GYM8	ARHGEF2	0	0	0	49081000	33584000	31588000	0.00232757
X6RLT1	NELFCD	0	0	0	22282000	20446000	25910000	0.000140778
