# Supplementary material for: Unique metabolism and protein expression signature in human decidual NK cells
Source: Front Immunol. 2023 Mar 3;14:1136652. doi: 10.3389/fimmu.2023.1136652 (PMC10020942; doi:10.3389/fimmu.2023.1136652)
Supplement: Supplementary file 4 [file Table_3.xlsx]

## Sheet: Sheet1
PC1-loading protein
Gene Name	Loading
HMGA1	0.999991
LCK	0.999945
GIT2	0.999844
IFIT2	0.999825
SYTL1	0.99977
PAXX	0.999657
PPBP	0.999571
IL16	0.99951
AKR1C3	0.999501
OAS3	0.999416
SPN	0.99936
CBX1	0.999251
PRF1	0.99918
DEF6	0.999124
ZNF22	0.999068
HIST1H1C	0.999017
BIN1	0.998995
FYTTD1	0.998983
IKZF1	0.998981
FLNA	0.99897
TBX21	0.998964
GLTP	0.998918
VPS11	0.998886
HLA.C	0.998545
CARD11	0.998446
VAMP8	0.998379
DPF2	0.998156
PTPRC	0.99804
RASSF5	0.997941
S100A4	0.9978
CAPN2	0.997616
SAMHD1	0.997574
SH3KBP1	0.997569
PRCP	0.997567
LYAR	0.997542
GMFG	0.997503
X43344	0.997499
EFHD2	0.997468
SLFN5	0.997426
LBH	0.997368
PRPSAP2	0.997356
ARHGAP25	0.997259
NAAA	0.997252
SIPA1	0.997196
GNG2	0.997124
ITGB2_P05107	0.997039
RASA3	0.99682
FMNL1	0.996813
CD48	0.996799
PRKCB	0.996656
GZMH	0.996517
KIF2A	0.996515
RAP1GAP2	0.996483
PF4	0.996475
TES	0.996222
RASGRP2	0.996218
HMGN4	0.996169
CGGBP1	0.99604
MX1	0.995923
BTN3A3	0.995873
LIMD2	0.995633
CD247	0.995499
GALM	0.99535
DARS2	0.995318
DENND1C	0.995202
CD53	0.995195
DOCK11	0.995159
GLRX5	0.994904
ARRB1	0.994825
TNFAIP8	0.994814
IFIT1	0.994738
FGFR1OP2	0.994723
PREX1	0.994657
RBM14	0.994188
TUBA4A	0.993448
RNASEH2C	0.992413
HIST1H2AJ	0.95182
PLOD3	-0.992078
PURB	-0.992455
RCN3	-0.992675
TRAP1	-0.992762
ACOT7	-0.992806
H1F0	-0.992838
MZB1	-0.992897
CAPS	-0.993122
LRPAP1	-0.993143
SERPINE2	-0.993246
CA1	-0.99339
HDLBP	-0.99377
MYL9	-0.994025
PRKAG1	-0.994163
LRRC59	-0.994418
TF	-0.994556
MAOA	-0.994586
PABPC4	-0.994665
THY1	-0.994685
ITGA1	-0.994686
APOA1	-0.994824
HBA1	-0.994847
SLC4A1	-0.995099
UGDH	-0.995139
RRBP1	-0.995158
AHCY	-0.995253
S100A13	-0.995451
LAMB1	-0.995615
LUM	-0.995724
HBD	-0.995725
NCAM1	-0.995727
VAPB	-0.995761
TUBB6	-0.995784
PAPSS2	-0.995815
PDIA4	-0.995952
TFRC	-0.996
P4HB	-0.996083
CRYAB	-0.996152
OPTN	-0.996177
RPN1	-0.996318
S100A1	-0.996321
ASS1	-0.996326
FABP5	-0.996342
PCYOX1	-0.996445
IGHA1	-0.996491
NID1	-0.996793
CALD1	-0.996868
HMGCL	-0.996877
SERPINH1	-0.997016
MGST1	-0.997027
HSPB1	-0.997191
MYO1C	-0.997232
ILK	-0.997257
CD59	-0.997284
ABHD16A	-0.99729
HSD17B4	-0.997389
FBN1	-0.997493
CTNNA1	-0.997522
ALDH1A2	-0.997563
CKB	-0.997637
FASN	-0.997662
CORO1B	-0.997662
CLU	-0.997737
KRT13	-0.997778
TP53I3	-0.997802
RSU1	-0.997834
ASPH	-0.99788
LMAN1	-0.997958
COTL1	-0.997974
GLUL	-0.998003
HYOU1	-0.998111
HSPA2	-0.998144
H3BN98	-0.99816
CTSB	-0.998237
LGALS1	-0.998263
NNMT	-0.998283
CES1	-0.998287
ACTN1	-0.998329
HBG1	-0.998506
SLC2A1	-0.998518
ERI1	-0.998547
KRT18	-0.998604
TXN	-0.998621
MYH10	-0.998636
BDH2	-0.998664
ANXA5	-0.998679
MAOB	-0.998705
PDIA6	-0.998782
HSPB6	-0.998839
PC	-0.999053
LGALS3	-0.9991
LAMC1	-0.999181
RCN1	-0.999197
CAPG	-0.999205
FAM120A	-0.999218
DEFA3	-0.999225
PAEP	-0.999243
COL6A1	-0.999247
TAGLN	-0.999288
ANPEP	-0.999343
LMCD1	-0.999347
LMNA	-0.999404
TNS1	-0.99941
TIMP3	-0.99944
CAVIN1	-0.999494
ALDH1A1	-0.999498
RCN2	-0.999508
PLEC	-0.999561
UBASH3B	-0.999618
EHD2	-0.999659
FDXR	-0.999686
BASP1	-0.999689
ITGB1	-0.999706
PTGIS	-0.99972
HSP90B1	-0.999737
RBP1	-0.999785
ATP6V1C1	-0.999815
PFAS	-0.999847
COLGALT1	-0.999847
CKAP4	-0.999874
HBB	-0.999938
TPSAB1	-0.999961
VIM	-0.999984
